# Supplementary material for: Angiogenic Transformation in Human Brain Micro Endothelial Cells: Whole Genome DNA Methylation and Transcriptomic Analysis
Source: Front Physiol. 2019 Dec 11;10:1502. doi: 10.3389/fphys.2019.01502 (PMC6917667; doi:10.3389/fphys.2019.01502)
Supplement: TABLE S1 — List of genes silenced by CRISPR/Cas9 with gRNA sequences and primers to validate knockdown. Also enumerated are the effect of knockdown on capillary tube formation and cell migration. [file Table_1.xlsx]

## Sheet: Sheet1
Supplemental Table S1: List of genes silenced by CRISPR/Cas9 with gRNA sequences and primers to validate knockdown. Also enumerated are the effect of knockdown on capillary tube formation and cell migration.
S. No.	Gene Symbol	Crispr gRNA Top Strand	Crispr gRNA Bottom Strand	Forward Primer	Reverse Primer	Tube Formation	Cell Migration
1	FOSB	CACCGCGAGTCTCAATATCTGTCTT	AAACAAGACAGATATTGAGACTCGC	TTGCACCTTACTTCCCCAAC	AGGAGTCCACCGAAGACAGA	Reduced	Increased
2	FZD7	CACCGCGGAGCCGTCCGACGTGTTC	AAACGAACACGTCGGACGGCTCCGC	CATGAACAAGTTCGGCTTCC	GTAGGGCGCGGTAGGGTAG	Reduced	increased
3	HEY2	CACCGACTTGTTTTTCAAAAGCAGT	AAACACTGCTTTTGAAAAACAAGTC	CGTCGGGATCGGATAAATAA	TTTACCCCCTGTTGCCTGA	Reduced	Reduced
4	HSPA6	CACCGTTGTGGCACTCAAGCCCGCC	AAACGGCGGGCTTGAGTGCCACAAC	AGCATCAGAAGAGGGAGCTG	GGCCATTCAATCAACCTCCT	Reduced	Increased
5	ID2	CACCGAGTCGTTCATGTTGTATAGC	AAACGCTATACAACATGAACGACTC	ACTATTGTCAGCCTGCATCA	AAAGAAATCATGAACACCGCT	No Effect	No Effect
6	NR4A3	CACCGGTGTTGAGTCTGTTAAAGCT	AAACAGCTTTAACAGACTCAACACC	GGAACCTTCTCAGCCCTCTC	ATCAATGGAGGCTGTCAGGA	Reduced	No Effect
7	PTGS2	CACCGCACCTGTATGGCTGAGCGCC	AAACGGCGCTCAGCCATACAGGTGC	ATTGTACCCGGACAGGATTC	GCTTTTTACCTTTGACACCCA	No Effect	No Effect
8	SELE	CACCGCTTGCAAGTGTAATTATTGA	AAACTCAATAATTACACTTGCAAGC	GCAAGAAGAAGCTTGCCCTA	CCAGGGCTGTACAGTTCACA	Reduced	No Effect
9	SMAD6	CACCGTCGCGACGAGTACAAGCCAC	AAACGTGGCTTGTACTCGTCGCGAC	ACTCAAAACCGTCACGTACT	CAGATCCAGTGGCTTGTACT	Reduced	No Effect
10	SMAD7	CACCGATCTTACCTGAAAGCCCCCC	AAACGGGGGGCTTTCAGGTAAGATC	GGAAGTCAAGAGGCTGTGTT	GGACAGTCTGCAGTTGGTT	Reduced	Reduced
11	SMAD9	CACCGACACGCGACAGTAAATCACA	AAACTGTGATTTACTGTCGCGTGTC	CAAATGCGTCACGATTCC	ATGGGAACTCACAGCACTCC	Reduced	No Effect
